# Supplementary material for: Determination of enzalutamide long-term safety and efficacy for castration-resistant prostate cancer patients after combined anti-androgen blockade followed by alternative anti-androgen therapy: a multicenter prospective DELC study
Source: Jpn J Clin Oncol. 2024 Feb 1;54(5):584–91. doi: 10.1093/jjco/hyae004 (PMC11075733; doi:10.1093/jjco/hyae004)
Supplement: Supplementary_Table_S1_hyae004 [file supplementary_table_s1_hyae004.xls]

## Sheet: Supplement Table 1
	Supplementary Table 1 Adherence by age groups
	Visit Months	daily dose of oral enzalutamide(mg)	N (%)			Reason for dose modification		N (%)			Reason for dose reduction	N (%)			Reason for suspension	N (%)
			Age 60-69	Age 70-79	Age ≥80			Age 60-69	Age 70-79	Age ≥80		Age 60-69	Age 70-79	Age ≥80		Age 60-69	Age 70-79	Age ≥80
	1	160	21（100.0）	49（92.5）	56（77.8）		No change	21（100.0）	49（92.5）	58（80.6）	Adverse events	0（－）	0（0.0）	5（55.6）	Adverse events	0（－）	1（33.3）	3（60.0）
		120	0（0.0）	1（1.9）	7（9.7）		Dose reduction	0（0.0）	1（1.9）	9（12.5）	Patient’s decline	0（－）	1（100.0）	3（33.3）	Patient’s decline	0（－）	1（33.3）	0（0.0）
		80	0（0.0）	0（0.0）	4（5.6）		Dose increase	0（0.0）	0（0.0）	0（0.0）	Others	0（－）	0（0.0）	1（11.1）	Others	0（－）	1（33.3）	2（40.0）
		Suspended	0（0.0）	3（5.7）	5（6.9）		Suspended	0（0.0）	3（5.7）	5（6.9）
							Readministration	0（0.0）	0（0.0）	0（0.0）
	3	160	22（100.0）	37（82.2）	42（71.2）		No change	22（100.0）	38（84.4）	48（81.4）	Adverse events	0（－）	2（50.0）	4（66.7）	Adverse events	0（－）	0（0.0）	1（50.0）
		120	0（0.0）	3（6.7）	5（8.5）		Dose reduction	0（0.0）	4（8.9）	6（10.2）	Patient’s decline	0（－）	2（50.0）	2（33.3）	Patient’s decline	0（－）	0（0.0）	0（0.0）
		80	0（0.0）	4（8.9）	8（13.6）		Dose increase	0（0.0）	0（0.0）	1（1.7）	Others	0（－）	0（0.0）	0（0.0）	Others	0（－）	1（100.0）	1（50.0）
		Suspended	0（0.0）	1（2.2）	4（6.8）		Suspended	0（0.0）	1（2.2）	2（3.4）
							Readministration	0（0.0）	2（4.4）	2（3.4）
	6	160	14（100.0）	29（76.3）	30（75.0）		No change	14（100.0）	37（97.4）	39（97.5）	Adverse events	0（－）	0（－）	0（－）	Adverse events	0（－）	0（0.0）	0（0.0）
		120	0（0.0）	4（10.5）	3（7.5）		Dose reduction	0（0.0）	0（0.0）	0（0.0）	Patient’s decline	0（－）	0（－）	0（－）	Patient’s decline	0（－）	1（100.0）	0（0.0）
		80	0（0.0）	4（10.5）	3（7.5）		Dose increase	0（0.0）	0（0.0）	0（0.0）	Others	0（－）	0（－）	0（－）	Others	0（－）	0（0.0）	1（100.0）
		Suspended	0（0.0）	1（2.6）	4（10.0）		Suspended	0（0.0）	1（2.6）	1（2.5）
							Readministration	0（0.0）	0（0.0）	0（0.0）
	9	160	12（92.3）	23（74.2）	20（69.0）		No change	12（92.3）	28（90.3）	26（89.7）	Adverse events	0（－）	1（100.0）	0（0.0）	Adverse events	0（0.0）	0（0.0）	0（0.0）
		120	0（0.0）	3（9.7）	3（10.3）		Dose reduction	0（0.0）	1（3.2）	1（3.4）	Patient’s decline	0（－）	0（0.0）	1（100.0）	Patient’s decline	0（0.0）	0（0.0）	0（0.0）
		80	0（0.0）	4（12.9）	4（13.8）		Dose increase	0（0.0）	0（0.0）	0（0.0）	Others	0（－）	0（0.0）	0（0.0）	Others	1（100.0）	1（100.0）	2（100.0）
		Suspended	1（7.7）	1（3.2）	2（6.9）		Suspended	1（7.7）	1（3.2）	2（6.9）
							Readministration	0（0.0）	1（3.2）	0（0.0）
	12	160	10（100.0）	20（80.0）	18（66.7）		No change	10（100.0）	25（100.0）	25（92.6）	Adverse events	0（－）	0（－）	0（－）	Adverse events	0（－）	0（－）	0（0.0）
		120	0（0.0）	2（8.0）	1（3.7）		Dose reduction	0（0.0）	0（0.0）	0（0.0）	Patient’s decline	0（－）	0（－）	0（－）	Patient’s decline	0（－）	0（－）	1（50.0）
		80	0（0.0）	3（12.0）	6（22.2）		Dose increase	0（0.0）	0（0.0）	0（0.0）	Others	0（－）	0（－）	0（－）	Others	0（－）	0（－）	1（50.0）
		Suspended	0（0.0）	0（0.0）	2（7.4）		Suspended	0（0.0）	0（0.0）	2（7.4）
							Readministration	0（0.0）	0（0.0）	0（0.0）
	15	160	9（100.0）	19（82.6）	14（60.9）		No change	9（100.0）	19（82.6）	20（87.0）	Adverse events	0（－）	0（－）	0（－）	Adverse events	0（－）	0（0.0）	0（0.0）
		120	0（0.0）	2（8.7）	1（4.3）		Dose reduction	0（0.0）	0（0.0）	0（0.0）	Patient’s decline	0（－）	0（－）	0（－）	Patient’s decline	0（－）	0（0.0）	0（0.0）
		80	0（0.0）	0（0.0）	5（21.7）		Dose increase	0（0.0）	2（8.7）	0（0.0）	Others	0（－）	0（－）	0（－）	Others	0（－）	2（100.0）	3（100.0）
		Suspended	0（0.0）	2（8.7）	3（13.0）		Suspended	0（0.0）	2（8.7）	3（13.0）
							Readministration	0（0.0）	0（0.0）	0（0.0）
	18	160	8（100.0）	15（78.9）	8（66.7）		No change	8（100.0）	19（100.0）	11（91.7）	Adverse events	0（－）	0（－）	0（－）	Adverse events	0（－）	0（－）	0（0.0）
		120	0（0.0）	2（10.5）	1（8.3）		Dose reduction	0（0.0）	0（0.0）	0（0.0）	Patient’s decline	0（－）	0（－）	0（－）	Patient’s decline	0（－）	0（－）	1（100.0）
		80	0（0.0）	2（10.5）	1（8.3）		Dose increase	0（0.0）	0（0.0）	0（0.0）	Others	0（－）	0（－）	0（－）	Others	0（－）	0（－）	0（0.0）
		Suspended	0（0.0）	0（0.0）	2（16.7）		Suspended	0（0.0）	0（0.0）	1（8.3）
							Readministration	0（0.0）	0（0.0）	0（0.0）
	21	160	8（100.0）	12（70.6）	8（100.0）		No change	8（100.0）	16（94.1）	8（100.0）	Adverse events	0（－）	0（－）	0（－）	Adverse events	0（－）	0（0.0）	0（－）
		120	0（0.0）	1（5.9）	0（0.0）		Dose reduction	0（0.0）	0（0.0）	0（0.0）	Patient’s decline	0（－）	0（－）	0（－）	Patient’s decline	0（－）	0（0.0）	0（－）
		80	0（0.0）	3（17.6）	0（0.0）		Dose increase	0（0.0）	0（0.0）	0（0.0）	Others	0（－）	0（－）	0（－）	Others	0（－）	1（100.0）	0（－）
		Suspended	0（0.0）	1（5.9）	0（0.0）		Suspended	0（0.0）	1（5.9）	0（0.0）
							Readministration	0（0.0）	0（0.0）	0（0.0）
	24	160	4（100.0）	7（53.8）	7（87.5）		No change	4（100.0）	12（92.3）	7（87.5）	Adverse events	0（－）	0（－）	0（－）	Adverse events	0（－）	0（0.0）	0（0.0）
		120	0（0.0）	1（7.7）	0（0.0）		Dose reduction	0（0.0）	0（0.0）	0（0.0）	Patient’s decline	0（－）	0（－）	0（－）	Patient’s decline	0（－）	0（0.0）	1（100.0）
		80	0（0.0）	3（23.1）	0（0.0）		Dose increase	0（0.0）	0（0.0）	0（0.0）	Others	0（－）	0（－）	0（－）	Others	0（－）	1（100.0）	0（0.0）
		Suspended	0（0.0）	2（15.4）	1（12.5）		Suspended	0（0.0）	1（7.7）	1（12.5）
							Readministration	0（0.0）	0（0.0）	0（0.0）
						We determined the visit months by the date of clinic visit.
						We determined the daily dose according to the record on the CRF.
						If there is a record on the suspension date, we recognized the patient as suspened.
						If the daily dose is not entered, we also recognized the patient as suspended.
