# Supplementary material for: Determination of enzalutamide long-term safety and efficacy for castration-resistant prostate cancer patients after combined anti-androgen blockade followed by alternative anti-androgen therapy: a multicenter prospective DELC study
Source: Jpn J Clin Oncol. 2024 Feb 1;54(5):584–91. doi: 10.1093/jjco/hyae004 (PMC11075733; doi:10.1093/jjco/hyae004)
Supplement: Supplementary_Table_S2_hyae004 [file supplementary_table_s2_hyae004.xls]

## Sheet: Table 1
Supplementary Table 2. Univariate and multivariate analysis of PSA-PFS with Cox proportional hazard model
Variable	Univariate analysis		Multuvariate analysis
	HR (95% CI)	p value	HR (95% CI)	p value
Age at treatment ( ≥79 years vs <79 years )	0.83 ( 0.59 - 1.18 )	0.304
ECOG-PS ( ≥1 vs 0 )	1.26 ( 0.81 - 1.97 )	0.311
Gleason score ( ≥8 vs ≤7 )	1.15 ( 0.74 - 1.77 )	0.536
Serum PSA at baseline ( ≥11.3 ng/mL vs <11.3 ng/mL )	2.01 ( 1.41 - 2.86 )	<0.001	1.87 ( 1.30 - 2.67 )	<0.001
Metastasis ( present vs absent )	1.25 ( 0.84 - 1.87 )	0.263
Baseline hemoglobin ( abnormal vs normal )	0.75 ( 0.48 - 1.17 )	0.208
Baseline CEA ( abnormal vs normal )	0.93 ( 0.54 - 1.61 )	0.804
Baseline CA-19-9 ( abnormal vs normal )	1.40 ( 0.73 - 2.69 )	0.315
Baseline NSE ( abnormal vs normal )	1.40 ( 0.68 - 2.89 )	0.364
Baseline serum teststerone ( ≥0.14 ng/mL vs <0.14 ng/mL )	1.32 ( 0.93 - 1.88 )	0.124
Baseline serum IL-6 ( ≥2.15 pg/mL vs <2.15 pg/mL )	1.21 ( 0.86 - 1.72 )	0.275
Duration from initial diagnosis to CRPC diagnosis ( ≥24 months vs <24 months )	0.55 ( 0.39 - 0.79 )	0.001	0.61 ( 0.43 - 0.87 )	0.006
AWS with bicalutamide ( present vs absent )	0.87 ( 0.56 - 1.34 )	0.522
PSA-PFS; prostate-specific antigen progression-free survival, HR; hazard ratio, ECOG-PS; Eastern Cooperative Oncology Group performance status scale, PSA; prostate specific antigen, CEA; carcinoembryonic antigen, CA19-9; carbohydlate antigen 19-9, NSE; neuron-specific enolase, IL-6; interleukin-6, CRPC; castration-resistant prostate cancer, AWS; anti-androgen withdrawal syndrome
